# Supplementary material for: Seasonal Influence on Volatile Organic Compounds from Flowers and Leaves of Lepechinia mutica Extracted by SPME-GC-MS
Source: Plants (Basel). 2025 Oct 9;14(19):3103. doi: 10.3390/plants14193103 (PMC12525992; doi:10.3390/plants14193103)
Supplement: Supplementary file 1 [file plants-14-03103-s001.zip]

Archive with 1 entries (1 files):
- plants-3880807-supplementary.pdf
